# Supplementary material for: The 36-Item Yoni Task: Normative Data for the Clinical Assessment of Theory of Mind
Source: J Clin Med. 2024 Oct 23;13(21):6334. doi: 10.3390/jcm13216334 (PMC11546506; doi:10.3390/jcm13216334)
Supplement: Supplementary file 1 [file jcm-13-06334-s001.zip]

Archive with 1 entries (1 files):
- jcm-3249038-supplementary.xlsx
